# Supplementary material for: Hypoxia upregulate TPM4 expression to strengthen epithelial-mesenchymal transition that promotes lymph node metastasis of papillary thyroid cancer
Source: J Cancer. 2025 Jul 11;16(10):3216–34. doi: 10.7150/jca.116524 (PMC12305566; doi:10.7150/jca.116524)
Supplement: Supplementary file 1 — Figure S1: Heatmap depicting FSTL1 expression patterns and clinicopathological characteristics; Table S1: HARRIS_HYPOXIA gene set and REACTOME_AUTOPHAGY gene set; Table S2: Hypoxia phenotype score and autophagy phenotype score of each PTC sample in the TCGA-THCA dataset; Table S3: The qPCR primer sequences of EMT-related markers and the shTPM4 sequences; Table S4: Enrichment analysis of differentially expressed genes in single-cell pseudotime analysis. [file jcav16p3216s1.zip]

Archive with 11 entries (10 files):
- Supplemental Text and Figures/
- Supplemental Text and Figures/Table S1.xlsx
- __MACOSX/Supplemental Text and Figures/._Table S1.xlsx
- Supplemental Text and Figures/.DS_Store
- __MACOSX/Supplemental Text and Figures/._.DS_Store
- Supplemental Text and Figures/Supplementary materials(Figure S1 Table S3).pdf
- __MACOSX/Supplemental Text and Figures/._Supplementary materials(Figure S1 Table S3).pdf
- Supplemental Text and Figures/Table S4.xlsx
- __MACOSX/Supplemental Text and Figures/._Table S4.xlsx
- Supplemental Text and Figures/Table S2.xlsx
- __MACOSX/Supplemental Text and Figures/._Table S2.xlsx
