# Supplementary material for: Hypoxia upregulate TPM4 expression to strengthen epithelial-mesenchymal transition that promotes lymph node metastasis of papillary thyroid cancer
Source: J Cancer. 2025 Jul 11;16(10):3216–34. doi: 10.7150/jca.116524 (PMC12305566; doi:10.7150/jca.116524)
Supplement: Supplementary file 1 — Figure S1: Heatmap depicting FSTL1 expression patterns and clinicopathological characteristics; Table S1: HARRIS_HYPOXIA gene set and REACTOME_AUTOPHAGY gene set; Table S2: Hypoxia phenotype score and autophagy phenotype score of each PTC sample in the TCGA-THCA dataset; Table S3: The qPCR primer sequences of EMT-related markers and the shTPM4 sequences; Table S4: Enrichment analysis of differentially expressed genes in single-cell pseudotime analysis. [file jcav16p3216s1.zip › Supplemental Text and Figures/Table S1.xlsx]

## Sheet: Sheet1
HARRIS_HYPOXIA	REACTOME_AUTOPHAGY
ADM	AMBRA1
AK3	ARL13B
ALDOA	ATG10
ANGPT2	ATG101
APEX1	ATG12
BHLHE40	ATG13
BIK	ATG14
BNIP3	ATG16L1
BNIP3L	ATG3
CA12	ATG4A
CA9	ATG4B
CCL2	ATG4C
CCNG2	ATG4D
CD99	ATG5
CDKN1A	ATG7
CDKN1B	ATG9A
COL5A1	ATG9B
CP	ATM
CXCL8	BECN1
DDIT3	CETN1
EDN1	CFTR
EDN2	CHMP2A
ENO1	CHMP2B
ENPEP	CHMP3
EPAS1	CHMP4A
EPO	CHMP4B
F3	CHMP4C
FGF3	CHMP6
FLT1	CHMP7
FOS	CSNK2A1
FTL	CSNK2A2
GAPDH	CSNK2B
HDAC9	DYNC1H1
HGF	DYNC1I1
HIF1A	DYNC1I2
HK1	DYNC1LI1
HK2	DYNC1LI2
HMOX1	DYNLL1
IGF2	DYNLL2
IGFBP1	EEF1A1
IGFBP2	EPAS1
IGFBP3	FUNDC1
IL6	GABARAP
JUN	GABARAPL1
L1CAM	GABARAPL2
LDHA	GFAP
LRP8	HBB
MIF	HDAC6
MMP13	HSF1
NFKB1	HSP90AA1
P4HA1	HSP90AB1
PDGFB	HSPA8
PFKL	IFT88
PFKP	LAMP2
PGF	LAMTOR1
PGK1	LAMTOR2
PKM	LAMTOR3
PLAUR	LAMTOR4
PRPS1	LAMTOR5
PTGS2	MAP1LC3A
RP1	MAP1LC3B
SAT1	MAP1LC3C
SLC2A1	MFN1
SLC2A3	MFN2
SPP1	MLST8
STC1	MTERF3
TAGLN	MTMR14
TEK	MTMR3
TF	MTOR
TFF3	MVB12A
TFRC	MVB12B
TGFA	NBR1
TGFB1	OPTN
TGFB3	PARK7
TGM2	PCNT
TH	PEX5
TXN	PGAM5
VEGFA	PIK3C3
VIM	PIK3R4
XRCC5	PINK1
XRCC6	PLIN2
	PLIN3
	PRKAA1
	PRKAA2
	PRKAB1
	PRKAB2
	PRKAG1
	PRKAG2
	PRKAG3
	PRKN
	RB1CC1
	RHEB
	RNASE1
	RPS27A
	RPTOR
	RRAGA
	RRAGB
	RRAGC
	RRAGD
	SLC38A9
	SQSTM1
	SRC
	TBK1
	TOMM20
	TOMM22
	TOMM40
	TOMM5
	TOMM6
	TOMM7
	TOMM70
	TSC1
	TSC2
	TSG101
	TUBA1A
	TUBA1B
	TUBA1C
	TUBA3C
	TUBA3D
	TUBA3E
	TUBA4A
	TUBA4B
	TUBA8
	TUBAL3
	TUBB1
	TUBB2A
	TUBB2B
	TUBB3
	TUBB4A
	TUBB4B
	TUBB6
	TUBB8
	TUBB8B
	UBA52
	UBAP1
	UBB
	UBC
	UBE2D2
	UBE2D3
	UBE2L3
	UBE2N
	UBE2V1
	ULK1
	USP30
	UVRAG
	VCP
	VDAC1
	VDAC2
	VDAC3
	VIM
	VPS28
	VPS37A
	VPS37B
	VPS37C
	VPS37D
	WDR45
	WDR45B
	WIPI1
	WIPI2
