# Supplementary material for: Hypoxia upregulate TPM4 expression to strengthen epithelial-mesenchymal transition that promotes lymph node metastasis of papillary thyroid cancer
Source: J Cancer. 2025 Jul 11;16(10):3216–34. doi: 10.7150/jca.116524 (PMC12305566; doi:10.7150/jca.116524)
Supplement: Supplementary file 1 — Figure S1: Heatmap depicting FSTL1 expression patterns and clinicopathological characteristics; Table S1: HARRIS_HYPOXIA gene set and REACTOME_AUTOPHAGY gene set; Table S2: Hypoxia phenotype score and autophagy phenotype score of each PTC sample in the TCGA-THCA dataset; Table S3: The qPCR primer sequences of EMT-related markers and the shTPM4 sequences; Table S4: Enrichment analysis of differentially expressed genes in single-cell pseudotime analysis. [file jcav16p3216s1.zip › Supplemental Text and Figures/Table S2.xlsx]

## Sheet: Sheet1
id	Hypoxia	Autophagy
TCGA-EM-A1CW-01A-21R-A13Y-07	0.53498	0.791327
TCGA-EL-A3ZN-01A-11R-A23N-07	0.595864	0.70461
TCGA-DJ-A4UP-01A-11R-A250-07	0.659653	0.698705
TCGA-EM-A3AO-01A-11R-A206-07	0.378167	0.611403
TCGA-EL-A4KI-01A-11R-A250-07	0.320542	0.602424
TCGA-EL-A3ZG-01A-11R-A23N-07	0.48121	0.746359
TCGA-DJ-A2PR-01A-11R-A19O-07	0.465764	0.71875
TCGA-BJ-A3PT-01A-12R-A220-07	0.733204	0.795294
TCGA-ET-A40T-01A-11R-A23N-07	0.604756	0.706182
TCGA-ET-A3BW-01A-11R-A19O-07	0.136804	0.703394
TCGA-DJ-A3VA-01A-11R-A23N-07	0.460191	0.752266
TCGA-DJ-A2Q5-01A-11R-A18C-07	0.554687	0.681629
TCGA-DJ-A3VI-01A-11R-A23N-07	0.429745	0.751567
TCGA-ET-A3DP-01A-11R-A21D-07	0.637589	0.791246
TCGA-EL-A3CM-01A-11R-A19O-07	0.778806	0.783284
TCGA-DJ-A3VM-01A-11R-A23N-07	0.387136	0.781933
TCGA-MK-A4N9-01A-11R-A250-07	0.465464	0.680051
TCGA-BJ-A191-01A-11R-A13Y-07	0.270154	0.660803
TCGA-EM-A3O3-01A-11R-A220-07	0.388409	0.694992
TCGA-DJ-A3UY-01A-21R-A22L-07	0.78827	0.768558
TCGA-J8-A3O2-01A-11R-A23N-07	0.683417	0.73212
TCGA-FE-A3PB-01A-11R-A220-07	0.67035	0.737697
TCGA-BJ-A18Z-01A-21R-A13Y-07	0.662404	0.761155
TCGA-EM-A2CO-01A-11R-A19O-07	0.283979	0.792346
TCGA-EL-A3ZM-01A-12R-A23N-07	0.550547	0.751851
TCGA-DE-A3KN-01A-11R-A20F-07	0.605816	0.709631
TCGA-BJ-A0Z5-01A-11R-A10U-07	0.234862	0.716315
TCGA-EM-A4FM-01A-11R-A250-07	0.527321	0.728216
TCGA-ET-A25I-01A-11R-A16R-07	0.45541	0.719038
TCGA-EM-A3SX-01A-11R-A22U-07	0.405719	0.728232
TCGA-BJ-A2N9-01A-11R-A18C-07	0.325978	0.784353
TCGA-DJ-A13T-01A-11R-A10U-07	0.569285	0.747367
TCGA-EM-A3AL-01A-11R-A206-07	0.356536	0.753844
TCGA-DJ-A2Q9-01A-21R-A18C-07	0.980585	0.751475
TCGA-EL-A4K0-01A-11R-A250-07	0.483381	0.677418
TCGA-EM-A4FK-01A-11R-A250-07	0.276149	0.77584
TCGA-ET-A25P-01A-11R-A16R-07	0.455313	0.730133
TCGA-BJ-A4O8-01A-11R-A250-07	0.674651	0.748083
TCGA-EL-A3ZH-01A-31R-A23N-07	0.576718	0.708072
TCGA-EL-A3GY-01A-21R-A206-07	0.704879	0.770727
TCGA-ET-A40R-01A-11R-A23N-07	0.623831	0.702212
TCGA-EL-A3CR-01A-12R-A206-07	0.809501	0.726486
TCGA-EM-A22P-01A-11R-A19O-07	0.749524	0.693783
TCGA-E8-A414-01A-11R-A23N-07	0.846641	0.760926
TCGA-EL-A3GS-01A-11R-A20F-07	0.528582	0.771524
TCGA-ET-A4KQ-01A-12R-A250-07	0.419808	0.74511
TCGA-E8-A437-01A-12R-A23W-07	0.473507	0.690635
TCGA-MK-A84Z-01A-11R-A39I-07	0.472461	0.733459
TCGA-EM-A2CL-01A-11R-A180-07	0.307416	0.753199
TCGA-E8-A44M-01A-21R-A23W-07	0.493824	0.659887
TCGA-J8-A4HY-01A-11R-A250-07	0.432674	0.803955
TCGA-BJ-A0Z3-01A-11R-A13Y-07	0.43821	0.740484
TCGA-EL-A3CS-01A-21R-A19O-07	0.641482	0.817795
TCGA-EM-A3FR-01A-11R-A220-07	0.495687	0.711483
TCGA-DJ-A3V9-01A-11R-A23N-07	0.659234	0.742375
TCGA-H2-A3RH-01A-11R-A220-07	0.504363	0.732186
TCGA-DJ-A2PP-01A-11R-A19O-07	0.382309	0.808
TCGA-FE-A3PA-01A-12R-A220-07	0.460648	0.631282
TCGA-DJ-A3UV-01A-11R-A22L-07	0.702176	0.695617
TCGA-ET-A25R-01A-11R-A16R-07	0.480408	0.740556
TCGA-DJ-A2PU-01A-12R-A19O-07	0.586141	0.713422
TCGA-DO-A1JZ-01A-11R-A13Y-07	0.42983	0.67422
TCGA-EM-A3SZ-01A-11R-A22U-07	0.483364	0.800111
TCGA-ET-A39J-01A-11R-A19O-07	0.782509	0.745197
TCGA-EL-A3H3-01A-11R-A206-07	0.527202	0.719195
TCGA-EL-A3N2-01A-11R-A20F-07	0.47938	0.748603
TCGA-FK-A3SD-01A-11R-A22L-07	0.212762	0.784148
TCGA-FE-A3PD-01A-11R-A220-07	0.415077	0.640841
TCGA-DJ-A13W-01A-11R-A10U-07	0.257226	0.523341
TCGA-BJ-A45E-01A-11R-A32Y-07	0.489957	0.651315
TCGA-EM-A3O6-01A-11R-A220-07	0.35372	0.826473
TCGA-EL-A3ZQ-01A-11R-A23N-07	0.265337	0.533058
TCGA-EL-A3ZO-01A-11R-A23N-07	0.72325	0.70885
TCGA-ET-A3DW-01A-11R-A19O-07	0.222078	0.767793
TCGA-CE-A3MD-01A-11R-A20F-07	0.485422	0.675798
TCGA-DJ-A2QC-01A-11R-A18C-07	0.513702	0.721262
TCGA-KS-A41J-01A-11R-A23N-07	0.363742	0.73279
TCGA-EL-A3D6-01A-12R-A206-07	0.660752	0.786302
TCGA-EM-A3OA-01A-11R-A220-07	0.14013	0.715306
TCGA-DJ-A3UP-01A-11R-A22L-07	0.30225	0.768033
TCGA-EM-A3AK-01A-11R-A206-07	0.59561	0.738248
TCGA-FY-A40L-01A-11R-A23N-07	0.612955	0.772651
TCGA-EM-A2OV-01A-11R-A206-07	0.337733	0.78922
TCGA-E8-A242-01A-21R-A16R-07	0.660545	0.747643
TCGA-BJ-A28S-01A-11R-A19O-07	0.256437	0.718404
TCGA-J8-A3O0-01A-11R-A21D-07	0.624035	0.82814
TCGA-FY-A3RA-01A-11R-A220-07	0.512471	0.785471
TCGA-EL-A3ZT-01A-12R-A23N-07	0.604428	0.686982
TCGA-EL-A3CT-01A-12R-A206-07	0.757584	0.774421
TCGA-BJ-A0ZA-01A-11R-A10U-07	0.493108	0.758585
TCGA-FY-A3TY-01A-11R-A22U-07	0.831071	0.765906
TCGA-BJ-A3PU-01A-11R-A220-07	0.309202	0.719198
TCGA-EL-A3GQ-01A-11R-A206-07	0.726164	0.721114
TCGA-EM-A3FN-01A-11R-A21D-07	0.279857	0.697462
TCGA-EM-A1YA-01A-11R-A14Y-07	0.446771	0.80327
TCGA-EM-A4FU-01A-11R-A250-07	0.495223	0.748925
TCGA-DJ-A2PZ-01A-21R-A18C-07	0.596833	0.778757
TCGA-ET-A3BQ-01B-11R-A206-07	0.668721	0.734882
TCGA-EM-A4FQ-01A-11R-A250-07	0.456745	0.74507
TCGA-FE-A232-01A-11R-A14Y-07	0.584003	0.767274
TCGA-FY-A3WA-01A-11R-A22L-07	0.24366	0.854002
TCGA-FY-A4B4-01A-11R-A23W-07	0.668097	0.787811
TCGA-ET-A3DS-01A-11R-A19O-07	0.286346	0.824531
TCGA-J8-A42S-01A-11R-A23N-07	0.743395	0.736919
TCGA-EM-A3AN-01A-11R-A206-07	0.507748	0.669699
TCGA-EL-A3D4-01A-11R-A19O-07	0.698158	0.8326
TCGA-E3-A3E3-01A-11R-A20F-07	0.471772	0.758015
TCGA-KS-A4I9-01A-11R-A250-07	0.486751	0.793373
TCGA-ET-A2MX-01A-11R-A23N-07	0.539482	0.760125
TCGA-DE-A4MB-01A-11R-A250-07	0.85998	0.73484
TCGA-KS-A4IC-01A-11R-A250-07	0.337674	0.752149
TCGA-EL-A4JW-01A-11R-A250-07	0.818919	0.718091
TCGA-J8-A3YD-01A-11R-A22U-07	0.339746	0.76769
TCGA-E3-A3E0-01A-11R-A20F-07	0.509865	0.721828
TCGA-ET-A25J-01A-11R-A16R-07	0.410616	0.77982
TCGA-FY-A3I5-01B-11R-A220-07	0.476512	0.75203
TCGA-BJ-A28R-01A-11R-A16R-07	0.458275	0.758736
TCGA-ET-A25K-01A-11R-A16R-07	0.788013	0.724481
TCGA-EL-A3GZ-01A-11R-A20F-07	0.47968	0.721723
TCGA-IM-A3EB-01A-11R-A206-07	0.513112	0.755535
TCGA-EL-A3CY-01A-11R-A19O-07	0.920536	0.730485
TCGA-FE-A236-01A-11R-A16R-07	0.475861	0.77838
TCGA-ET-A39P-01A-21R-A19O-07	0.55926	0.768906
TCGA-FY-A40N-01A-11R-A23N-07	0.333725	0.657381
TCGA-EL-A3CN-01A-12R-A20F-07	0.663072	0.749574
TCGA-KS-A41L-01A-11R-A23N-07	0.179312	0.659952
TCGA-E8-A433-01A-11R-A23N-07	0.713823	0.736177
TCGA-DJ-A3V6-01A-11R-A22U-07	0.509801	0.788786
TCGA-DJ-A1QI-01A-11R-A14Y-07	0.520468	0.729178
TCGA-DJ-A13X-01A-11R-A10U-07	0.522881	0.754508
TCGA-EL-A3ZK-01A-21R-A23N-07	0.714047	0.71428
TCGA-ET-A25L-01A-11R-A16R-07	0.688314	0.75731
TCGA-EL-A4JZ-01A-11R-A250-07	0.696825	0.690092
TCGA-ET-A2N4-01A-12R-A19O-07	0.356265	0.787689
TCGA-ET-A3BU-01A-11R-A19O-07	0.758214	0.773509
TCGA-DJ-A13R-01A-11R-A10U-07	0.430307	0.653669
TCGA-EM-A4FH-01A-11R-A250-07	0.28911	0.775106
TCGA-BJ-A45J-01A-11R-A23W-07	0.746928	0.743955
TCGA-BJ-A0ZC-01A-12R-A13Y-07	0.354553	0.810286
TCGA-BJ-A2N8-01A-11R-A18C-07	0.568194	0.780665
TCGA-ET-A4KN-01A-11R-A250-07	0.260177	0.410265
TCGA-FY-A40M-01A-11R-A23N-07	0.426797	0.728065
TCGA-EM-A22O-01A-11R-A180-07	0.252146	0.778536
TCGA-BJ-A45H-01A-12R-A23W-07	0.645529	0.780972
TCGA-KS-A4I1-01A-11R-A250-07	0.181431	0.600784
TCGA-ET-A2N5-01A-11R-A18C-07	0.369567	0.791476
TCGA-ET-A3DO-01A-11R-A19O-07	0.665702	0.751468
TCGA-EM-A3AP-01A-12R-A20F-07	0.46601	0.79229
TCGA-EM-A3FK-01A-11R-A21D-07	0.641403	0.7946
TCGA-EM-A1YC-01A-11R-A14Y-07	0.246652	0.795982
TCGA-DJ-A3V3-01A-11R-A22U-07	0.522421	0.680333
TCGA-BJ-A0Z0-01A-11R-A10U-07	0.17723	0.794388
TCGA-EL-A4JX-01A-12R-A250-07	0.464467	0.704268
TCGA-EL-A3MY-01A-11R-A21D-07	0.844292	0.77862
TCGA-FE-A237-01A-11R-A16R-07	0.690706	0.787825
TCGA-DE-A7U5-01A-11R-A39I-07	0.822255	0.78345
TCGA-EM-A2OZ-01A-11R-A206-07	0.507137	0.761047
TCGA-DJ-A1QN-01A-11R-A14Y-07	0.408966	0.727454
TCGA-EM-A1CT-01A-11R-A13Y-07	0.331512	0.745083
TCGA-ET-A2N0-01A-11R-A18C-07	0.520403	0.740508
TCGA-H2-A2K9-01A-11R-A180-07	0.220052	0.754687
TCGA-EM-A2CR-01A-11R-A180-07	0.234783	0.643159
TCGA-EL-A3CP-01A-11R-A19O-07	0.534491	0.709672
TCGA-EM-A3O7-01A-11R-A220-07	0.411788	0.754346
TCGA-EM-A2CP-01A-11R-A180-07	0.53202	0.783357
TCGA-ET-A3BN-01A-11R-A19O-07	0.681982	0.752028
TCGA-ET-A3BO-01A-11R-A19O-07	0.425352	0.737396
TCGA-J8-A3NZ-01A-11R-A21D-07	0.506592	0.770711
TCGA-DJ-A3UU-01A-11R-A22L-07	0.50511	0.735496
TCGA-DJ-A1QH-01A-21R-A14Y-07	0.606962	0.741485
TCGA-J8-A4HW-01A-11R-A250-07	0.470791	0.718016
TCGA-L6-A4ET-01A-11R-A250-07	0.308976	0.749475
TCGA-EL-A3H2-01A-11R-A20F-07	0.312444	0.751303
TCGA-J8-A3YF-01A-12R-A23N-07	0.697873	0.729033
TCGA-EL-A4K6-01A-12R-A250-07	0	0.58375
TCGA-FY-A3NP-01A-11R-A21D-07	0.385525	0.759732
TCGA-EL-A3N3-01A-11R-A20F-07	0.555423	0.737016
TCGA-FY-A4B3-01A-11R-A23W-07	0.858398	0.758577
TCGA-BJ-A290-01A-11R-A180-07	0.44953	0.717237
TCGA-EL-A4K4-01A-11R-A250-07	0.761629	0.799888
TCGA-EL-A3CW-01A-11R-A19O-07	0.593547	0.727094
TCGA-DJ-A3UW-01A-11R-A22L-07	0.577764	0.722064
TCGA-EL-A3D0-01A-12R-A206-07	0.661211	0.705302
TCGA-BJ-A291-01A-11R-A16R-07	0.436215	0.856821
TCGA-ET-A3BV-01A-11R-A19O-07	0.971999	0.751329
TCGA-EL-A3D5-01A-22R-A206-07	0.488371	0.862125
TCGA-DJ-A3V4-01A-11R-A22U-07	0.644651	0.752579
TCGA-BJ-A190-01A-11R-A13Y-07	0.222405	0.781412
TCGA-DJ-A2Q7-01A-11R-A18C-07	0.49825	0.733049
TCGA-DO-A2HM-01B-11R-A22L-07	0.580185	0.731439
TCGA-IM-A3U2-01A-21R-A22L-07	0.608097	0.768848
TCGA-DJ-A3V5-01A-11R-A22U-07	0.650672	0.744176
TCGA-DJ-A13O-01A-11R-A10U-07	0.487219	0.75323
TCGA-EM-A2P0-01A-11R-A206-07	0.663467	0.723695
TCGA-EL-A3GX-01A-11R-A206-07	0.554197	0.757118
TCGA-DJ-A4V5-01A-11R-A250-07	0.790581	0.705161
TCGA-DE-A4MC-01A-11R-A250-07	0.428723	0.744065
TCGA-BJ-A0Z9-01A-11R-A10U-07	0.624513	0.775177
TCGA-E3-A3E1-01A-11R-A20F-07	0.542654	0.776711
TCGA-BJ-A45K-01A-11R-A23W-07	0.426189	0.774276
TCGA-EM-A1YD-01A-11R-A14Y-07	0.735781	0.725836
TCGA-DE-A4MA-01A-11R-A250-07	0.255155	0.681039
TCGA-EM-A3OB-01A-11R-A220-07	0.283126	0.722098
TCGA-FY-A3R6-01A-11R-A220-07	0.724633	0.666304
TCGA-DJ-A4UW-01A-11R-A250-07	0.785924	0.709929
TCGA-DJ-A3VK-01A-11R-A23N-07	0.369449	0.729484
TCGA-EM-A3SY-01A-11R-A22U-07	0.291797	0.900715
TCGA-J8-A3YG-01A-11R-A22U-07	0.66565	0.737266
TCGA-EL-A3T8-01A-21R-A22L-07	0.697519	0.735035
TCGA-EM-A2P1-01A-11R-A206-07	0.604742	0.673692
TCGA-ET-A3DT-01A-11R-A19O-07	0.492618	0.662612
TCGA-DJ-A13V-01A-11R-A10U-07	0.424973	0.660947
TCGA-DJ-A2Q2-01A-11R-A19O-07	0.628899	0.811506
TCGA-ET-A2N3-01B-21R-A23N-07	0.226767	0.689938
TCGA-BJ-A45C-01A-11R-A23W-07	0.161405	0.711219
TCGA-BJ-A0ZG-01A-11R-A10U-07	0.474451	0.773885
TCGA-CE-A13K-01A-11R-A10U-07	0.585813	0.742601
TCGA-DJ-A2PX-01A-11R-A18C-07	0.49428	0.667834
TCGA-BJ-A3F0-01A-11R-A206-07	0.380298	0.846641
TCGA-DJ-A3V8-01A-11R-A23N-07	0.64042	0.770206
TCGA-EL-A4K2-01A-11R-A250-07	0.529835	0.752137
TCGA-EL-A3ZS-01A-12R-A23N-07	0.701638	0.661313
TCGA-BJ-A28W-01A-11R-A32Y-07	0.236046	0.639165
TCGA-BJ-A0ZE-01A-11R-A10U-07	0.268222	0.733103
TCGA-EL-A4K1-01A-11R-A250-07	0.493038	0.72645
TCGA-EL-A3T7-01A-11R-A22L-07	0.583193	0.763892
TCGA-EM-A22L-01A-11R-A180-07	0.299429	0.756997
TCGA-EM-A1YB-01A-11R-A14Y-07	0.342796	0.813543
TCGA-DO-A1K0-01A-11R-A13Y-07	0.481608	0.760519
TCGA-EL-A3D1-01A-11R-A19O-07	0.689607	0.720631
TCGA-BJ-A28V-01A-11R-A19O-07	0.346897	0.730526
TCGA-ET-A25O-01A-11R-A16R-07	0.0406996	0.785444
TCGA-FY-A3R7-01A-11R-A220-07	0.656116	0.762944
TCGA-H2-A3RI-01A-11R-A220-07	0.24801	0.766797
TCGA-DJ-A4UR-01A-11R-A250-07	0.36424	0.625109
TCGA-DJ-A13L-01A-11R-A220-07	0.706862	0.717799
TCGA-ET-A3BS-01A-11R-A206-07	0.432539	0.680692
TCGA-EL-A3GW-01A-11R-A206-07	0.61254	0.744664
TCGA-EL-A3CZ-01A-11R-A19O-07	0.380627	0.752171
TCGA-FY-A3I4-01A-11R-A21D-07	0.86159	0.749669
TCGA-DJ-A3VL-01A-11R-A23N-07	0.480711	0.622854
TCGA-DJ-A1QG-01A-11R-A14Y-07	0.518979	0.773475
TCGA-EL-A3TA-01A-12R-A22L-07	0.644794	0.731501
TCGA-DJ-A2PW-01A-11R-A19O-07	0.661539	0.770662
TCGA-ET-A39O-01A-11R-A19O-07	0.570581	0.786808
TCGA-DJ-A3UM-01A-11R-A22L-07	0.553308	0.726011
TCGA-BJ-A2N7-01A-11R-A18C-07	0.522148	0.785747
TCGA-DJ-A3UK-01A-11R-A22L-07	0.415954	0.713122
TCGA-DJ-A1QE-01A-21R-A14Y-07	0.681651	0.769382
TCGA-DJ-A4V2-01A-11R-A250-07	0.647853	0.757252
TCGA-EM-A2CJ-01A-11R-A180-07	0.289842	0.760057
TCGA-EL-A4K7-01A-11R-A250-07	0.477524	0.699406
TCGA-E8-A436-01A-12R-A23W-07	0.538529	0.775447
TCGA-BJ-A45F-01A-12R-A23W-07	0.430275	0.784901
TCGA-EL-A3GP-01A-11R-A206-07	0.885285	0.829557
TCGA-E3-A3DY-01A-11R-A20F-07	0.369444	0.723972
TCGA-KS-A4I7-01A-11R-A250-07	0.424185	0.702961
TCGA-FK-A3SH-01A-11R-A22L-07	0.416149	0.662585
TCGA-FE-A234-01A-11R-A14Y-07	0.542075	0.779963
TCGA-ET-A25G-01A-11R-A16R-07	0.62135	0.77965
TCGA-BJ-A45D-01A-11R-A23W-07	0.62372	0.798284
TCGA-H2-A26U-01A-11R-A16R-07	0.620993	0.731188
TCGA-BJ-A2P4-01A-11R-A18C-07	0.554543	0.735425
TCGA-CE-A484-01A-11R-A23W-07	0.265526	0.621062
TCGA-EM-A1CS-01A-11R-A13Y-07	0.381646	0.738714
TCGA-EL-A3ZP-01A-11R-A23N-07	0.709413	0.635682
TCGA-KS-A4I5-01A-11R-A250-07	0.774651	0.723507
TCGA-ET-A2MY-01A-11R-A18C-07	0.384376	0.756375
TCGA-EL-A3GV-01A-11R-A21D-07	0.598955	0.751643
TCGA-ET-A25N-01A-11R-A16R-07	0.827447	0.764079
TCGA-EL-A3CV-01A-11R-A19O-07	0.893674	0.754033
TCGA-EL-A3CL-01A-11R-A19O-07	0.637048	0.786084
TCGA-EL-A3T3-01A-11R-A22L-07	0.751485	0.734688
TCGA-EM-A2CQ-01A-11R-A180-07	0.453849	0.767394
TCGA-CE-A27D-01A-11R-A16R-07	0.602217	0.67932
TCGA-ET-A39K-01A-11R-A19O-07	0.456893	0.720427
TCGA-EM-A3AI-01A-11R-A206-07	0.334067	0.747009
TCGA-DJ-A4UL-01A-11R-A250-07	0.265745	0.730977
TCGA-DJ-A3US-01A-11R-A22L-07	0.531227	0.729692
TCGA-FK-A3S3-01A-11R-A22L-07	0.47358	0.736887
TCGA-EL-A4JV-01A-11R-A250-07	0.446166	0.730513
TCGA-ET-A39T-01A-11R-A19O-07	0.317427	0.752695
TCGA-GE-A2C6-01A-11R-A16R-07	0.657076	0.720295
TCGA-FY-A3W9-01A-11R-A22L-07	0.316977	0.755685
TCGA-DE-A69K-01A-11R-A39I-07	0.546614	0.721968
TCGA-EM-A2CK-01A-11R-A180-07	0.323743	0.718568
TCGA-KS-A4I3-01A-11R-A250-07	0.478278	0.781893
TCGA-BJ-A3PR-01A-11R-A220-07	0.525817	0.733863
TCGA-DJ-A4V0-01A-11R-A250-07	0.483202	0.682814
TCGA-EM-A3O9-01A-11R-A220-07	0.469185	0.840844
TCGA-DE-A0XZ-01A-11R-A180-07	0.410923	0.69437
TCGA-CE-A481-01A-21R-A23W-07	0.547293	0.64261
TCGA-DJ-A2PT-01A-11R-A18C-07	0.748223	0.805368
TCGA-DJ-A1QM-01A-11R-A14Y-07	0.856075	0.735597
TCGA-DJ-A3UQ-01A-11R-A22L-07	0.740869	0.797524
TCGA-E3-A3E5-01A-11R-A20F-07	0.488303	0.724332
TCGA-ET-A39I-01A-11R-A19O-07	0.318496	0.747297
TCGA-EM-A3AQ-01A-11R-A20F-07	0.536094	0.66949
TCGA-DJ-A3UN-01A-11R-A22L-07	0.4059	0.710337
TCGA-ET-A40Q-01A-11R-A23N-07	0.554643	0.724272
TCGA-EM-A1CV-01A-11R-A13Y-07	0.286144	0.756334
TCGA-EL-A3CU-01A-11R-A19O-07	0.626649	0.728473
TCGA-FE-A22Z-01A-11R-A16R-07	0.678304	0.72246
TCGA-KS-A41I-01A-11R-A23N-07	0.459231	0.614114
TCGA-EM-A2CS-01A-11R-A180-07	0.646672	0.730843
TCGA-DE-A0Y2-01A-11R-A10U-07	0.596588	0.770368
TCGA-EL-A4KH-01A-11R-A250-07	0.515473	0.674214
TCGA-FE-A231-01A-11R-A14Y-07	0.200103	0.760048
TCGA-FY-A4B0-01A-21R-A23W-07	0.594792	0.753264
TCGA-EM-A3AR-01A-12R-A20F-07	0.536764	0.750055
TCGA-EM-A4FV-01A-11R-A250-07	0.45192	0.705085
TCGA-BJ-A28Z-01A-11R-A16R-07	0.623422	0.706893
TCGA-EM-A2CU-01A-12R-A180-07	0.650831	0.704658
TCGA-DE-A2OL-01A-11R-A18C-07	0.376731	0.754028
TCGA-FK-A4UB-01A-11R-A250-07	0.386395	0.577419
TCGA-EM-A22Q-01A-11R-A180-07	0.0573588	0.595341
TCGA-FY-A76V-01A-11R-A39I-07	0.640101	0.732425
TCGA-EL-A3T0-01A-22R-A22L-07	0.7574	0.719371
TCGA-EL-A4K9-01A-11R-A250-07	0.54122	0.73386
TCGA-BJ-A0ZH-01A-11R-A10U-07	0.542497	0.790131
TCGA-EL-A3T9-01A-21R-A22L-07	0.928093	0.74681
TCGA-BJ-A0ZJ-01A-11R-A10U-07	0.515828	0.696381
TCGA-KS-A4ID-01A-11R-A250-07	0.535636	0.705948
TCGA-EL-A3T2-01A-11R-A22L-07	0.49726	0.73391
TCGA-EL-A3H1-01A-11R-A21D-07	0.608007	0.751574
TCGA-EM-A4FR-01A-11R-A250-07	0.214647	0.595095
TCGA-DJ-A2Q0-01A-11R-A206-07	0.213382	0.785914
TCGA-DJ-A3V7-01A-11R-A23N-07	0.431921	0.76992
TCGA-IM-A41Z-01A-11R-A23N-07	0.355405	0.814775
TCGA-ET-A3BP-01A-21R-A19O-07	0.390788	0.777487
TCGA-EL-A3T6-01A-11R-A220-07	0.585661	0.72992
TCGA-EL-A3ZR-01A-11R-A23N-07	0.276789	0.679591
TCGA-CE-A485-01A-11R-A23W-07	0.773876	0.711924
TCGA-EM-A2OX-01A-11R-A206-07	0.560235	0.706426
TCGA-DJ-A3UT-01A-11R-A22L-07	0.471108	0.725464
TCGA-ET-A3DR-01A-11R-A19O-07	0.667974	0.729702
TCGA-J8-A3YH-01A-11R-A22U-07	0.451353	0.718012
TCGA-EL-A3TB-01A-11R-A22L-07	0.573052	0.739483
TCGA-DJ-A3UX-01A-11R-A22L-07	0.525637	0.7387
TCGA-DJ-A3VF-01A-11R-A23N-07	0.809841	0.779618
TCGA-CE-A482-01A-11R-A23W-07	0.481561	0.687106
TCGA-E8-A44K-01A-21R-A23W-07	0.619214	0.732567
TCGA-EM-A2OW-01A-11R-A206-07	0.460834	0.790817
TCGA-E8-A432-01A-11R-A23N-07	0.604706	0.758418
TCGA-EL-A3GO-01A-11R-A206-07	0.475593	0.826299
TCGA-BJ-A18Y-01A-11R-A13Y-07	0.425989	0.768603
TCGA-DJ-A4UT-01A-11R-A250-07	0.642139	0.690281
TCGA-DJ-A2Q3-01A-11R-A18C-07	0.708441	0.738352
TCGA-FE-A230-01A-11R-A14Y-07	0.447271	0.691255
TCGA-EM-A3FO-01A-11R-A21D-07	0.624357	0.700426
TCGA-DJ-A2Q6-01A-11R-A18C-07	0.684631	0.734322
TCGA-EL-A4KD-01A-11R-A250-07	0.723321	0.69721
TCGA-FK-A3SE-01A-11R-A22L-07	0.777854	0.805353
TCGA-DJ-A2QA-01A-11R-A18C-07	0.539525	0.717651
TCGA-L6-A4EU-01A-11R-A250-07	0.605667	0.735708
TCGA-BJ-A28X-01A-11R-A22L-07	0.603105	0.713776
TCGA-EM-A2P2-01A-11R-A206-07	0.563858	0.749647
TCGA-ET-A3DV-01A-12R-A206-07	0.487326	0.792116
TCGA-EM-A4FF-01A-11R-A250-07	0.589174	0.705753
TCGA-EM-A3FP-01A-11R-A21D-07	0.618175	0.76115
TCGA-DJ-A3V0-01A-11R-A22U-07	0.762074	0.770935
TCGA-BJ-A45G-01A-11R-A23W-07	0.47355	0.759647
TCGA-DE-A0Y3-01B-11R-A10U-07	0.416434	0.749656
TCGA-QD-A8IV-01A-11R-A39I-07	0.46581	0.738872
TCGA-FY-A3BL-01A-11R-A19O-07	0.31333	0.79198
TCGA-EM-A22J-01A-11R-A180-07	0.217995	0.759228
TCGA-FE-A235-01A-11R-A16R-07	0.818814	0.722165
TCGA-EM-A3FJ-01A-11R-A21D-07	0.399004	0.725872
TCGA-BJ-A45I-01A-11R-A23W-07	0.561666	0.757572
TCGA-DJ-A3UR-01A-11R-A22L-07	0.383044	0.739463
TCGA-EM-A4G1-01A-11R-A250-07	0.484953	0.815425
TCGA-DJ-A13P-01A-11R-A10U-07	0.338448	0.736274
TCGA-ET-A39L-01A-12R-A19O-07	0.521849	0.766139
TCGA-FY-A3YR-01A-11R-A22U-07	0.603557	0.817791
TCGA-E8-A413-01A-21R-A23N-07	0.842491	0.752683
TCGA-EM-A3AJ-01A-11R-A206-07	0.591546	0.72817
TCGA-DJ-A2PO-01A-21R-A19O-07	0.535747	0.708086
TCGA-EM-A2OY-01A-11R-A206-07	0.0205705	0.787352
TCGA-FY-A3R9-01A-11R-A220-07	0.483925	0.760406
TCGA-IM-A3U3-01A-11R-A22L-07	0.429459	0.770606
TCGA-EL-A3ZL-01A-11R-A23N-07	0.625285	0.661704
TCGA-EM-A4FO-01A-11R-A250-07	0.652627	0.660025
TCGA-E8-A418-01A-11R-A23N-07	0.415548	0.777319
TCGA-E8-A434-01A-11R-A23N-07	0.56375	0.775242
TCGA-MK-A4N7-01A-11R-A250-07	0.478863	0.731676
TCGA-EL-A3MZ-01A-11R-A21D-07	0.596421	0.785057
TCGA-E8-A438-01A-11R-A23W-07	0.400261	0.644514
TCGA-EM-A4FN-01A-11R-A250-07	0.530594	0.720155
TCGA-ET-A3DQ-01A-11R-A19O-07	0.694377	0.704268
TCGA-EL-A3MW-01A-11R-A20F-07	0.426171	0.708345
TCGA-J8-A3O1-01A-11R-A21D-07	0.319742	0.786151
TCGA-DJ-A3V2-01A-11R-A22U-07	0.469673	0.669994
TCGA-ET-A25M-01A-11R-A16R-07	0.609767	0.780627
TCGA-FK-A3SG-01A-11R-A22L-07	0.647716	0.761303
TCGA-EM-A3FM-01A-11R-A21D-07	0.595738	0.751026
TCGA-E8-A417-01A-21R-A23N-07	0.235549	0.74292
TCGA-EM-A3O8-01A-11R-A220-07	0.312746	0.745682
TCGA-EL-A3T1-01A-11R-A22L-07	0.614046	0.75245
TCGA-E8-A2EA-01A-11R-A180-07	0.643615	0.724899
TCGA-ET-A39R-01A-11R-A19O-07	0.568549	0.683531
TCGA-L6-A4EP-01A-11R-A250-07	0.556104	0.605398
TCGA-DJ-A1QQ-01A-11R-A14Y-07	0.67138	0.702779
TCGA-DE-A69J-01A-21R-A39I-07	0.46032	0.829796
TCGA-E8-A419-01A-11R-A23N-07	0.445948	0.718666
TCGA-DJ-A2PS-01A-11R-A18C-07	0.48934	0.727289
TCGA-DE-A4M8-01A-21R-A250-07	0.613766	0.674956
TCGA-FE-A3PC-01A-11R-A220-07	0.445035	0.619425
TCGA-BJ-A28T-01A-11R-A16R-07	0.525551	0.704423
TCGA-DJ-A3UZ-01A-11R-A22U-07	0.483227	0.716507
TCGA-DJ-A3VB-01A-11R-A23N-07	0.625445	0.741416
TCGA-FY-A2QD-01A-11R-A19O-07	0.242545	0.780705
TCGA-EL-A3GR-01A-21R-A206-07	0.836517	0.729278
TCGA-DJ-A2QB-01A-11R-A19O-07	0.559536	0.843691
TCGA-DJ-A4V4-01A-11R-A250-07	0.54143	0.769602
TCGA-DJ-A13M-01A-11R-A10U-07	0.309379	0.789545
TCGA-BJ-A3EZ-01A-11R-A206-07	0.572005	0.752193
TCGA-EM-A22N-01A-11R-A180-07	0.294685	0.791261
TCGA-E8-A415-01A-11R-A23N-07	0.43127	0.798074
TCGA-DJ-A3VG-01A-11R-A23N-07	0.398871	0.718167
TCGA-FY-A3R8-01A-11R-A220-07	0.450126	0.719178
TCGA-ET-A3DU-01A-11R-A19O-07	0.620703	0.752096
TCGA-EM-A2P3-01A-11R-A206-07	0.657495	0.709363
TCGA-EM-A2CT-01A-11R-A180-07	0.396932	0.755462
TCGA-ET-A40S-01A-11R-A23N-07	0.486451	0.699894
TCGA-DE-A4MD-01A-11R-A250-07	0.341603	0.722766
TCGA-J8-A3YE-01A-12R-A23N-07	0.242228	0.759719
TCGA-EM-A3FL-01A-11R-A21D-07	0.315225	0.781703
TCGA-IM-A3ED-01A-11R-A206-07	0.600744	0.693667
TCGA-EM-A3ST-01A-11R-A22U-07	0.0483788	0.645542
TCGA-BJ-A4O9-01A-11R-A250-07	0.144033	0.756411
TCGA-EL-A3GU-01A-11R-A21D-07	0.810889	0.78174
TCGA-IM-A420-01A-11R-A23N-07	0.508616	0.710697
TCGA-EM-A22K-01A-11R-A180-07	0.45682	0.753614
TCGA-CE-A3ME-01A-11R-A20F-07	0.444255	0.748618
TCGA-DJ-A3VE-01A-11R-A23N-07	0.687774	0.708279
TCGA-ET-A39S-01A-11R-A19O-07	0.685921	0.737483
TCGA-EM-A1YE-01A-11R-A14Y-07	0.373279	0.718038
TCGA-FE-A233-01A-11R-A14Y-07	0.507735	0.754297
TCGA-DJ-A1QL-01A-11R-A14Y-07	0.504857	0.743523
TCGA-4C-A93U-01A-11R-A39I-07	0.651239	0.663944
TCGA-EL-A3MX-01A-11R-A21D-07	0.610793	0.569904
TCGA-E3-A3E2-01A-11R-A20F-07	0.458439	0.710048
TCGA-ET-A39M-01A-11R-A19O-07	0.505718	0.655139
TCGA-DJ-A2Q4-01A-21R-A18C-07	0.619141	0.730715
TCGA-DJ-A2PQ-01A-11R-A18C-07	0.427919	0.706138
TCGA-EM-A22I-01A-11R-A180-07	0.702598	0.807094
TCGA-DJ-A1QO-01A-11R-A14Y-07	0.65511	0.789861
TCGA-BJ-A0YZ-01A-11R-A10U-07	0.465814	0.816243
TCGA-EM-A3FQ-01A-11R-A21D-07	0.766338	0.73959
TCGA-FE-A239-01A-11R-A16R-07	0.278208	0.764031
TCGA-EL-A3H8-01A-11R-A20F-07	0.587577	0.754181
TCGA-EL-A3H7-01A-11R-A21D-07	0.774635	0.778451
TCGA-DJ-A2PY-01A-11R-A18C-07	0.591868	0.783529
TCGA-EL-A3CO-01A-11R-A19O-07	1	0.771088
TCGA-FE-A23A-01A-11R-A16R-07	0.507425	0.724599
TCGA-EM-A1CU-01A-11R-A13Y-07	0.694786	0.714148
TCGA-FY-A3ON-01A-11R-A220-07	0.613023	0.651698
TCGA-E3-A3DZ-01A-11R-A20F-07	0.388145	0.717737
TCGA-ET-A2MZ-01A-12R-A19O-07	0.494373	0.750998
TCGA-EL-A3H5-01A-11R-A206-07	0.867462	0.665037
TCGA-EM-A2CN-01A-11R-A19O-07	0.486967	0.674381
TCGA-DJ-A2PV-01A-11R-A19O-07	0.650418	0.757195
TCGA-ET-A40P-01A-11R-A23N-07	0.672007	0.690769
TCGA-E8-A416-01A-11R-A23N-07	0.493085	0.723662
TCGA-H2-A421-01A-11R-A23N-07	0.602683	0.672971
TCGA-CE-A483-01A-11R-A23W-07	0.379588	0.784023
TCGA-ET-A39N-01A-11R-A19O-07	0.300983	0.74503
TCGA-DE-A4M9-01A-11R-A250-07	0.697727	0.770443
TCGA-ET-A3BX-01A-11R-A19O-07	0.466479	0.726222
TCGA-FK-A3SB-01A-11R-A22L-07	0.706669	0.743077
TCGA-FY-A40K-01A-11R-A23N-07	0.429302	0.693783
TCGA-DJ-A13S-01A-11R-A10U-07	0.425065	0.815417
TCGA-KS-A41F-01A-11R-A23N-07	0.0364932	0.477362
TCGA-EM-A22M-01A-11R-A32Y-07	0.483035	0.681885
TCGA-DJ-A13U-01A-11R-A10U-07	0.492582	0.721041
TCGA-EL-A3CX-01A-11R-A19O-07	0.616257	0.871487
TCGA-H2-A422-01A-11R-A23N-07	0.36367	0.74033
TCGA-FY-A3NN-01A-11R-A21D-07	0.455046	0.783244
TCGA-DJ-A3UO-01A-11R-A22L-07	0.537528	0.770493
TCGA-ET-A3BT-01A-11R-A19O-07	0.541949	0.715209
TCGA-KS-A4IB-01A-11R-A250-07	0.164182	0.757384
TCGA-DJ-A1QD-01A-11R-A14Y-07	0.629029	0.762409
TCGA-L6-A4EQ-01A-11R-A250-07	0.390275	0.766939
TCGA-DJ-A3VD-01A-11R-A23N-07	0.823534	0.711645
TCGA-BJ-A0ZB-01A-11R-A10U-07	0.48688	0.752117
TCGA-MK-A4N6-01A-11R-A250-07	0.634041	0.800786
TCGA-FE-A238-01A-11R-A16R-07	0.533083	0.769292
TCGA-EL-A4KG-01A-11R-A250-07	0.582583	0.759137
TCGA-EL-A3H4-01A-11R-A206-07	0.712437	0.781452
TCGA-DJ-A2Q1-01A-22R-A19O-07	0.787166	0.696288
TCGA-E8-A3X7-01A-11R-A22U-07	0.554289	0.788069
TCGA-EM-A3SU-01A-11R-A22U-07	0.433958	0.728929
TCGA-DJ-A2PN-01A-21R-A19O-07	0.684701	0.742939
TCGA-E8-A2JQ-01A-11R-A180-07	0.591016	0.70317
TCGA-BJ-A2NA-01A-12R-A19O-07	0.516848	0.814708
TCGA-FY-A3NM-01A-11R-A21D-07	0.23146	0.776703
TCGA-DJ-A1QF-01A-12R-A14Y-07	0.549764	0.748927
